# Supplementary material for: Immunopathology of Tumefactive Demyelinating Lesions-From Idiopathic to Drug-Related Cases
Source: Front Neurol. 2022 Mar 15;13:868525. doi: 10.3389/fneur.2022.868525 (PMC8997292; doi:10.3389/fneur.2022.868525)
Supplement: Supplementary file 2 [file Data_Sheet_1.xlsx]

## Sheet: Suppl. Table 1 TMS
Study name	Final DiagNosis	Year	Number of cases	Parenchymal inflammatory infiltrates	Peri-vascular inflammation	Demyelination	Foamy macrophages	CD68	T cells	B cells	Reactive astrocytes	Creutzfeldt-Peters cells	IgG deposition	Complement deposits	Axonal preservation	Pattern I of demyelination	Pattern II of deyelination
Zaheer et al.	TMS	2018	1	macrophage predominant	N/A	Yes	N/A	N/A	N/A	N/A	N/A	N/A	N/A	N/A	relative	N/A	N/A
Sánchez et al.	TDL	2018	4	N/A	Yes T cell	Yes	N/A	Yes in the demyelinating area	CD3+ perivascular	N/A	N/A	Yes few	N/A	N/A	N/A	N/A	N/A
Lucchinnetti et al	TDL 70% developed definite MS, 9 % probable MS, 14% isolated demyelinating syndrome, 7% uunkown	2008	168	lymphocytic inflammation	Yes lymphocytic inflammation	confluent	Yes abudant	N/A	N/A, variable lymphocytic inflammation,	N/A	Yes	Yes	N/A	N/A	relative	N/A	N/A
Kobayashi et al.	TMS	2009	3	Yes	Yes	Yes severe at the center	N/A	Yes aggregation at the center	CD45RO T cells, CD4+ and CD8+ in the periphery	N/A	Yes at the area surrounding the lesion	N/A	N/A	N/A	loss at the center	N/A	N/A
Yao et al.	TDL 13/17 isolated deymelinating syndrome, 2/17 probable MS, 2/17 unknown	2015	17	100 %, 8/17 (moderate), 9/17 (severe)	76% / 2/17 (mild), 9/17 ( moderate) , 2/17 (severe) , 4/17 (0 )	29%/ 5/17 partial, 70%/ 12/17 complete	52,9 %// 8/17 (0), 2/17 (mild) , 5/17 (moderate), 2/17 (severe)	100% / 11/17 (mild) 6/17 (moderate)	76,4 % CD3 / 12/17 (mild), 1/17 (moderate), 4/17 (0)	CD20 76,4% / 12/17 (mild), 1/17 (moderate), 4/17 (0)	88% 4/17 (mild), 8/17 (moderate), 3/17 (severe), 2/17 (0)	29,4 % / 1/17 (mild), 4/17 (moderate), 12/17 (0)	N/A	N/A	relative	N/A	N/A
Siri et al.	TDL 3/11 converted to MS, 7/11 , 1/11 Recurrent	2015	11	T cell , 3/11 B cells infiltrates	N/A	Yes	Yes	Yes	Yes	3/11 B cells	Yes	N/A	N/A	N/A	N/A	N/A	N/A
Omerhodžić et al.	relapsing tumefactive demyelination	2018	1	Yes variable lymphocytic inflammation	variable / perivascular cuffing CD4	Yes confluent	Yes with myelin debris	N/A	CD4+	N/A	Yes	N/A	N/A	N/A	relative	N/A	N/A
Gnanapavan et al.	TMS	2014	1	Yes macrophages	Yes cuffs of T lymphocytes, macrophages, fewer B lymphocytes	near complete loss areas	Yes	Yes	Yes CD3+	fewer CD20	Yes	Yes	N/A	N/A	well preserved	N/A	N/A
Kiriyama et al.	TDL 1/4 monophasic, 2/4 relapsing, 1/4 secondary progressive	2011	4	Yes	Yes	Yes	macrophages with myelin debris	Yes	N/A	N/A	Yes	N/A	N/A	N/A	N/A	pattern I in 2/4 cases	N/A
Kimura et al.	tumor-like demyelinating lesions	2008	2	Yes macrophages	Yes massive to moderate lymphocytic cuffing	severe	Yes myelin-debris in the cytoplasm	Yes	N/A	N/A	Yes	N/A	N/A	N/A	well preserved	N/A	N/A
Lin et al.	TDL	2018	1	Yes	Yes lymphocytes	Yes	N/A	Yes	N/A	N/A	Yes	N/A	N/A	N/A	Yes	N/A	N/A
Sempere et al.	monophasic TDL	2013	1	Yes	Yes	Yes focal demyelination	Yes	Yes	Yes	Yes	Yes	N/A	N/A	N/A	N/A	N/A	N/A
Fan et al.	monophasic TDL	2012	1	Yes	Yes lymphocytes predominant T lymphocytes, less B lymphocytes	Yes focal demyelination	N/A	Yes	Yes CD3+ predominant	fewer B cells	N/A	N/A	N/A	N/A	N/A	N/A	N/A
Malhotra et al.	TDL	2008	1	Yes sheets of foamy macrophages and scattered lymphocytes	Yes perivascular macrophages and dense lymphocytes	Yes	Yes	N/A	scattered	N/A	Yes	N/A	N/A	N/A	N/A	N/A	N/A
A. MoreNo-Estébanez et al	Isolated demyelinating pseudotumour	2019	1	N/A	Yes cuffing	Yes	Yes	Yes	Yes CD4+ and CD8+	N/A	Yes	Yes	N/A	N/A	Yes	N/A	N/A
Yamada et al.	TMS	2012	1	Yes proliferation of lymphocytes	Yes lymphocytes T lymphocytes	Yes	N/A	Yes	Yes CD4+ and CD8+	N/A	N/A	N/A	N/A	N/A	N/A	N/A	N/A
Kearney et al.	tumefactive inflammatory demyelination, 17/21 MS (11 RRMS, 4 SPMS, 2 PPMS), 4/21 monophasic TDL	2019	21	Yes T lymphocytes and macrophage infiltrate	Yes occasional perivascular lymphocytes T and fewer B cells	extensive loss with residual intact myelin sheaths in the centre of the lesions	abudant myelin debris macrophages	Yes	Yes CD3+	infrequent CD20	Yes gemistocytes (reactive astrocytes)	N/A	N/A	N/A	occasional axonal varicosities and spheroids	N/A	N/A
Haupts et al.	TMS	2008	1	Yes early active macrophages, only few scattered T lymphocytes	No	Yes	activated macrophages with MOG+ debris	N/A	CD3+ few scattered	N/A	N/A	N/A	Yes	C9neo incorporated by macrophages	Yes with axonal spheroids	N/A	Yes pattern II
Mandrioli et al.	tumour-like demyelinating lesions (cystic space-occupying lesion)	2004	1	Yes diffuse infiltration mainly lipid-laden macrophages	Yes cuffs of T and macrophages	foci demyelination	N/A	Yes	Yes CD3+	CD79+	Yes	N/A	N/A	N/A	N/A	N/A	N/A
Brandão et al.	tumefactive MS	2013	1	N/A	Yes perivenous lymphocyte and macrophages	Yes	N/A	N/A	N/A	N/A	Yes	N/A	N/A	N/A	relative	N/A	N/A
Conforti et al.	brain TDL	2016	1	Yes hypercellular lesion predominant CD68 cells	N/A	Yes	N/A	Yes	rare CD3+	N/A	N/A	N/A	N/A	N/A	N/A	N/A	N/A
Lew et al.	tumefactive MS	2016	1	Yes widespread macrophages	Yes focal perivascular lymphocytic cuffing	Yes	macrohages with mitoses	N/A	N/A	N/A	N/A	Yes	N/A	N/A	N/A	N/A	N/A
Bolcaen et al.	fatal pseudotumoral MS	2012	1	Yes numerous foamy macrophages	N/A	Yes	numerous with myelin debris	Yes within the lession and at the border	N/A	N/A	Yes	N/A	N/A	N/A	N/A	N/A	N/A
Siffrin et al.	TDL	2014	1	Yes T lympocytes, diffuse linfiltratios	Yes T lymphocytes	near complete	N/A	N/A	CD3+	few B cells	N/A	N/A	N/A	N/A	relative preservtaion	N/A	N/A
Cianfoni et al.	TMS	2007	2	Yes macrophage rich areas	Yes lymphocyte cuffing	total	Yes	N/A	N/A	N/A	Yes in one case	N/A	N/A	N/A	Yes	N/A	N/A
Kuan, et al.	TMS	2013	4	Yes abudant foamy macrophages	N/A	Yes	Yes	Yes	N/A	N/A	Yes	N/A	N/A	N/A	relative preservation	N/A	N/A
DiFrancesco et al.	relapsing-remitting MS with a cystic expansive lesion	2018	1	N/A	Yes	Yes	N/A	Yes	N/A	N/A	Yes	N/A	N/A	N/A	N/A	N/A	N/A
Krivickas et al.	tumefactive demyelination lesion with CIDP	2018	1	Yes sheets of foamy macrophages	N/A	Yes	Yes	Yes	N/A	N/A	N/A	N/A	N/A	N/A	Yes	N/A	N/A
Salunke et al.	TDL	2012	8	Yes macrophages	Yes lymphocyte cuffing	Yes	Yes	Yes	CD3+	CD20	N/A	Yes	N/A	N/A	Yes	N/A	N/A
Villa et al.	monophasic TDL	2016	1	Yes macrophage lymphocytes infiltrates	N/A	Yes	N/A	Yes	N/A	N/A	Yes	N/A	N/A	N/A	N/A	N/A	N/A
Uematsu et al.	TDL	2010	3	Yes lymphocytes and macrophages	Yes	sharply demarcated demyelination	Yes	Yes	CD45RO T cells	CD20	Yes	N/A	N/A	N/A	Yes	N/A	N/A
Anderson et al.	TDL	2005	1	N/A	Yes	Yes	N/A	Yes	CD3+	few CD20	Yes	N/A	N/A	N/A	Yes	N/A	N/A
de Medeiros et al.	pseudotumoral MS	2014	1	Yes predominant macrophages	Yes diffuse infiltration by macrophages and mild lymphocyte cuffs	Yes	Yes	Yes	N/A	N/A	reactive gemistocytic astrocytes - permeating and surrounding the lesion	N/A	N/A	N/A	Yes	N/A	N/A
Cuoco et al.	benign demyelinating pseudotumor	2020	1	Yes foamy macrophages, T lymphocytes and less B lymphocytes	N/A	Yes	Yes macrophages	Yes	CD3+	few CD20	Yes	N/A	N/A	N/A	N/A	N/A	N/A
Nakamura et al.	severe relapsing-remitting tumefactive MS	2017	1	N/A	lymphocytic inflammation	Yes	lipid-laden macrophages	Yes	N/A	N/A	bizzare astrocytes /gliosis of reactive astrocytes	occasionally found	N/A	N/A	relative preservtaion	N/A	N/A
Maia et al.	Marburg	2021	1	inflammation with massive macrophage infiltration	mononuclear inflammation	widespread demyelination	massive macrophages	N/A	N/A	N/A	Yes	N/A	N/A	N/A	severe axonal injury and destruction	N/A	N/A
Ludwig et al.	Marburg	2015	1	macrophages infiltrations	macrophages and scattered lymphocytes T lymphocytes, B lymphocytes scant	Yes	macrophages with myelin debris	Yes	CD3+	scant perivascular B cells	N/A	N/A	N/A	N/A	mild to marked axonal damage / axonal spheroids	N/A	N/A
Suzuki et al.	Marburg	2013	1	N/A	a mixture of lymphocytes, macrophages, plasma cells, eosinophils and neutrophils; CD20+ B-cells (69.0%) outnumbered CD3+ T-cells (25.0%), CD8+ cytotoxic T-cells (4.1%) and CD4+ helper Tcells (1.1%)	myelin pallor lesions fused and widespread	macrophages	N/A	CD3+ 25%, CD8+ 4.1 %, CD4+ 1.1 % cells around 10 vessels	CD20 69% cells around 10 vessels	N/A	occasionally found	No	No	relative preservtaion	N/A	N/A
Štourač et al.	multiple TDLs	2021	N/A	N/A	N/A	Yes	N/A	N/A	N/A	N/A	N/A	N/A	N/A	N/A	N/A	N/A	N/A
Kobayashi et al.	TDL	2014	7	prominent macrophages infiltrations	prominent lymphocytic cuffing	Yes	Yes	Yes	dominant T cells in 4/7, CD8+ prominence in 2 cases	dominant B cells in 2/7 cases	N/A	N/A	N/A	N/A	N/A	N/A	N/A
Wattamwar et al.	large demyelinating lesions (LDLs) as the first clinical event	2010	8	N/A	N/A	Yes	N/A	N/A	N/A	N/A	N/A	N/A	N/A	N/A	relative preservtaion	N/A	N/A
Miyamoto et al.	Schilder’s Disease	2006	1	foamy macrophages	CD45-immunoreactive lymphocytes in the perivascular region	Yes	numerous foamy macrophages	Yes	N/A	N/A	GFAP+ within the lesion	N/A	N/A	N/A	relative preservtaion	N/A	N/A
Nagappa et al.	TDL	2012	19	large foamy histiocytes, several with myelin debris	foamy macropahges intermixed with scattered T cells	Yes	Yes myelin debris within the lesions	Yes	scattered	N/A	Yes GFAP +	N/A	N/A	N/A	relative preservtaion	N/A	N/A
Takai et al.	TDD	2020	4	Yes	N/A	confluent demyelination (without MOG-dominant myelin loss)	macrophages with myelin debris, especially at the edge of demyelination plaques	N/A	CD3: 47.1, CD4: 23.4, CD8: 26.4 *	CD20: 9.6 8*	Yes	N/A	N/A	No	N/A	N/A	N/A
Ayrignac et al.	14/20 monophasic AIIDL, 1/20 MS, 2 unknown/rapid death	2019	17	Yes	N/A, IgG deposits well located parenchymally with perivascular reinforcement but without clear rosette aspect	extensive without perivenous destribution in all cases	macrophages with myelin debris were the predominant cells	Yes	12 out of 17 biopsies CD3+	3 out of 17 biopsies CD20	14 out 17 patients with reactive astrocytes	6 out of 17 biopsies	10 out of 17 biopsies /IgG deposits predominantly parenchymally with perivascular reinforcement, no clear rosette aspect	N/A	Yes	N/A	N/A
Nunes et al.	Marburg	2014	1	massive infiltration with myelin-laden macrophages	CD45+, CD8+ T lymphocytes, few B cells	focal destructive demyelinated lesion	meylin-laden macrophages with MBP, MOG, MAG, PLP protein within the cytoplasm	Yes	CD45+, CD8+ T cells	few CD20	Yes	N/A	N/A	N/A	region with extensive damage of axons	N/A	N/A
Oreja-Guevara et al.	Marburg	2017	1	foamy histiocytes with myelin debris	lymphocytes	severe demyelination	myelin laden histiocytes CD68+	Yes	N/A	N/A	reactive hypertrophic astrocytes	Yes	IgG deposits and IgG in astrocytes	C3 and C4d deposits, C4d linear depositions in capillaries	axonal degeneration	N/A	N/A
Letournel et al.	Marburg	2008	1	numerous macrophages	scattered and small perivascular infiltrates	extensive with pseudocavitation	numerous macrophages	Yes	N/A	N/A	giant astrocytes	N/A	N/A	N/A	relative preservtaion	N/A	N/A
Gupta et al.	Marburg	2011	1	numerous macrophages	lymphocytic cuffing	early myelin loss	numerous macrophages	Yes	few scattered CD3+	N/A	reactive hypertrophic astrocytosis with bizzare astrocytes adjacent to the plaque	N/A	N/A	N/A	varable axonal loss	N/A	N/A
Sánchez et al.	Marburg	2010	1	macrophages	lymphocytes	loss of myelin with degratation products	N/A	N/A	N/A	N/A	N/A	N/A	N/A	N/A	Yes	N/A	N/A
Vakrakou et al.	Marburg	2020	1	foamy macrophages rich lesion	dense inflammation, variable numbers of T lymphocytes and smal number of B cells	Yes	Yes rich lesion with myelin debris	Yes	Yes variable number	small number of CD20	N/A	Yes (in one biopsy)	N/A	N/A	relative preservtaion	N/A	N/A
Vakrakou et al.	TDL	2021	6	foamy macrophages rich lesion, parenchymal T lymphocytes and less B cells in 5/6 or absence in one case	mainly macrophages, lympocytes in 5/6 cases	Yes	foamy macrophages	Yes	Yes parenchymal and perivascular CD3+ in 4/6 cases	B cells fewer than T cells in 4/6 cases and in one case absent	Yes in 2/6 cases	Yes in 1 /6 cases	N/A	N/A	N/A	N/A	N/A
Villarreal et al.	TMS	2021	6	tissue infiltration by predominantly macrophages and lymphocytes	in one case perivascular mononuclear infiltrates	Yes	N/A	N/A	N/A	N/A	reactive gliosis in 3 cases and in another case hypercellular brain tissue with perineuronal satellitosis	N/A	N/A	N/A	N/A	N/A	N/A
Abbreviations
*	The degree of infiltrating immune cells = mean cell counts of each cell population/1000 lm2
TDD	TDD = tumefactive demyelinating disease
AIIDL	Atypical idiopathic inflammatory demyelinating ing lesion
GFAP	glial fibrillary acid protein
TMS	tumefactive mutiple sclerosis
CIDP	Chronic inflammatory demyelinating polyneuropathy
MS	Multiple Sclerosis
RRMS	Relapsing -Remitting Multiple Sclerosis
LDLs	large demyelinating lesions
C9neo	complement attack complex

## Sheet: Suppl. Table 2 NMO
Study name	Final Diagnosis	Year	Number of biopsies	Parenchymal inflammatory infiltrates	Peri-vascular inflammation	Demyelination	Foamy macrophages	CD68	T cells	B cells	Granulocytes	Necrosis	Reactive astrocytes	Dystrophic astrocytes	Creutzfeldt-Peters cells	plasma cells / CD138+	IgG deposition	Complement deposition	Axonal preservation	Vascular changes	GFAP	Aqp-4 IHC
Uehara et al.	NMO AQP4(+) abs with tumefactive lesion	2016	1	N/A	N/A	Yes	N/A	N/A	N/A	N/A	N/A	N/A	N/A	N/A	N/A	N/A	N/A	N/A	N/A	N/A	loss	loss of immunoreactivity
Kim et al.	Tumefactive cerebral lesion in AQP4(+) abs patient	2012	1	numerous macrophages / inflammatory cells	Yes inmflammatory cells	focal demyelination	numerous macrophages	Yes	N/A	N/A	N/A	N/A	some with GFAP loss	N/A	N/A	N/A	N/A	N/A	relative	thickened hyalized blood vessels	loss	not performed
Massey et al.	NMO with tumefactive lesion (AQ4+ IgG)	2016	1	foamy macrophages /less interstisial lymphocytes and plasma cells	Yes lymphocytes and plasma cells and granulocytes	near complete loss	Yes with myelin debris in the cytoplasm	N/A	CD3 almost all	very rare perivascular	ocassional perivascular eosinophils and rare neutrophils	N/A	Yes numerous	many dystrophic astrocytes and astrocyte clasmatodentrosis		Yes moderate numbers	Yes widespread parenchymal	Ν/Α	relative with scattered spheroids	N/A	Yes	preservation-strong immunostaining
Nakamura et al.	NMO with a large cerebral lesion	2005	1	scattered macrophages myelin debris	N/A	MBP scarcely stained	N/A	N/A	N/A	N/A	N/A	optic nerves and optic chiasma severe tissue necrosis	N/A	N/A	N/A	N/A	N/A	N/A	Yes	N/A	N/A	N/A
Lee et al.	NMO AQ4 seropositive with supraspinal tumefactive demyelinating lesions	2010	1	macrophages with myelin debris	N/A	Yes	macrophages with myelin debris	N/A	N/A	N/A	N/A	N/A	reactive astrocytes in the periplaque white matter (PPWM)	reduced number of astrocytes in the lesion area and residual cells with loss of astrocytic processes	Ν/Α	N/A	Ν/Α	complement within macrophages at the lesion edge	N/A	N/A	N/A	loss of immunostaining
Ohara et al.	NMOSD (large lesion in basal ganglia)	2019	1	numerous macrophages with corora amylace in the cytoplasm	extensive CD138 and CD8 positive lymphocytic cell infiltrations in vasocentric patterns around small and medium sized vessels surrounding the area of necrosis	Yes	numerous macrophages containing corpora amylacea in the cytoplasm	Yes	Yes	Yes (few)	Ν/Α	large area of necrosis	fibrillary astrocytosis	N/A	Ν/Α	Yes	Ν/Α	C9neo and fibrinogen vasocentric pattern	relative sparing of axons	exudation of fibrinogen around the vessel wall and small vessels with thickened hyalinized walls	necrotic lesions lacked immunostaining of GFAP	loss of immunostaining
Chang et al.	NMO with tumefactive lesion	2014	2	lymphocytes and foamy macrophages	Yes macrophages and lymphocytes especially in perivascular region	Yes, MBP relative preserved	Yes	N/A	Yes	Ν/Α	Ν/Α	Yes	Ν/Α	N/A	Ν/Α	N/A	Ν/Α	N/A	severe axon damage	vascular walls thickening and hyaline changing	loss especially in perivascular area	negative especially in perivascular area
Ramos et al.	NMOSD isolated tumefactive lesion	2017	1	N/A	perivascular macrophage in-filtration and hemosiderin deposition	N/A	macrophage infiltration	N/A	Ν/Α	Ν/Α	Ν/Α	Ν/Α	Yes	N/A	Ν/Α	N/A	N/A	N/A	N/A	N/A	N/A	N/A
Almekhlafi et al.	NMO AQP4 seropositive with extensive brain lesions	2011	1	CD68+ macrophages	perivascular inflammation with frequent eosinophils and few lymphocytes, foamy macrophages around vessels	partial to total demyelination	Yes	Yes	Yes	Ν/Α	numerous eosinophils at the early lesions	Ν/Α	irregularly distributed reactive astrocytes within the lesion	irregularly distributed degenerating astrocytes within the lesion	N/A	N/A	Ν/Α	N/A	relatively well-preserved axons	N/A	diffuse loss of the normal background GFAP staining but also GFAP-positive enlarged bizarre cellular profiles (disintegrating astrocytes)	loss even in areas with no demyelination
Hengstman et al.	Relapsing NMO with large lesion	2007	1	large number of macrophages	extensive accumulation of eosinophils, occasionally found without adjacent demyelinating lesion	extensive myelin loss	N/A	N/A	Ν/Α	Ν/Α	extensive accumulation of eosinophils	Ν/Α	Yes in and around the lesion	N/A	N/A	N/A	Ν/Α	N/A	N/A	N/A	N/A	N/A
Ogura et al.	NMO (AQ4 seropositive) with tumefactive lesion	2017	2	N/A	N/A	N/A	foamy histicytes in one case	Yes in one case	Ν/Α	Ν/Α	Ν/Α	Ν/Α	Yes GFAP + astrocytes in 2 cases	N/A	N/A	N/A	Ν/Α	N/A	Ν/Α	N/A	N/A	N/A
Popescu et al.	14 tumefactive cases, AQP4 (+)abs	2014	6	Yes	Yes	Yes myelin vacuolation 18/18		Yes Macrophages GFAP + debris in 14/18	lymphocytes	Ν/Α	Yes	Ν/Α	Ν/Α	Yes	No	N/A	N/A	perivascular complement deposition in 8 biopsies	Yes	vascular hyalinization	in macrophages	loss in the lesion, increased in PPWM
Ayrignac et al.	NMOSD abs AQP4(-) MOG (-), infiltrative large lesions	2019	3	Yes	N/A	extensive demyelination without perivenous distribution	macrophages +++	Yes	2 cases (+), 1 case (-)	1 (+++), 2 (-)	3 cases (-)	Ν/Α	(+) all 3 cases	2 cases (+), 1 case (-)	1 case (+). 2 cases (-)	N/A	Νο	N/A	Yes	2 cases (+) vascular hyalinization, 1 case (-)	N/A	preservation
Türkoğlu et al.	Recurrent TDL AQP4(-)abs, MOG(-)abs, AQP1(+)abs	2017	1	macrophages and CD3+ T-lymphocytes	moderate lymphocytic inflammation mainly CD3+ T-lymphocytes	Yes	Yes	N/A	CD3+ mainly	Ν/Α	Ν/Α	Ν/Α	Yes / low reactivity for Aqp-1	Ν/Α	Ν/Α	high number IgG+ and IgM + plasma cells	few damaged astrocytes show high reactivity for IgG	no activated complement C9neo within the lesion, only found with IgG reactivity in a small area within some degenerating astrocytes	axonal loss	N/A	yes	preservation
Tomizawa et al.	Tumefactive demyelinating brain lesions with multiple closed-ring enhancement in the course of neuromyelitis optica	2016	1	infiltrating macrophages containing myelin	perivascular infiltration of lymphocytes and proliferation of macrophages	Yes	Yes	Yes	N/A	N/A	N/A	N/A	Yes	N/A	Yes	N/A	N/A	N/A	N/A	N/A	Yes	preservation
Abbreviations
PPWM	periplaque white matter
NMO	Neuromyelitis optica
NMOSD	Neuromyelitis optica spectrum disorder
AQ4	Aquaporin-4
MBP	myelin basic protein
GFAP	Glial fibrillary acidic protein
abs	autoantibodies
C9neo	complement attack complex

## Sheet: Suppl. Table 3 MOG
Study name	Final DiagNosis	Year	Number of cases	Parenchymal inflammatory infiltrates	Peri-vascular inflammation	Demyelination	Foamy macrophages	CD68	Microglia	T cells	B cells	Granulocytes	Reactive astrocytes	Dystrophic astrocytes	Creutzfeldt-Peters cells	IgG deposition	Complement deposition	Axonal preservation	GFAP	Aqp-4 IHC	MOG staining	Oligodendrocyte loss	Pattern I	Pattern II	Pattern III
Shu et al.	MOG antibody‐associated TDLs	2019	2	many T lymphocytes, abundant macrophages, few B lymphocytes	extensive CD4 CD8 and active macrophages	severe profound	N/A	N/A	N/A	CD4 CD8	few CD20	N/A	Yes	N/A	N/A	N/A	C9neo mild	N/A	Yes	decrease of AQP4 expression	loss	N/A	MS patterns I and II	MS patterns I and II	N/A
Zhou et al.	Large white matter lesions in an MOG-ab (+) case	2017	1	moderate CD4 mild CD20, activated macrophages aggregations MOG+ granules within cytoplasm	moderate CD4 mild CD20	Yes	macrophgaes with MOG containing products	Yes	N/A	moderate CD4	mild CD20	N/A	Yes	N/A	N/A	N/A	N/A	Yes	Yes	without loss	loss of MOG	N/A	review comment pattern I II	review comment pattern I II	N/A
Körtvélyessy et al.	ΑDEM-like associated with intrathecal MOG abs synthesis	2017	1	macrophages, T cells mainly CD8, B cellls	T cells mainly CD8, B cells	confluent	macrophages	Yes	N/A	Yes C8-positive T cells mainly	few CD20	N/A	N/A	N/A	N/A	Yes	C9neo on degenerating fibers and in macrophages	N/A	N/A	N/A	in early active demyelinating lesion zones, presence of MOG	oligodendrocyte apoptosis	N/A	overlapping features of MS patterns II and III	overlapping features of MS patterns II and III
Spadaro et al.	Relapsing encephalomyelitis with MOG +abs NMOSD like disease	2015	1	moderate tissue infiltration by CD8+ T-lymphocytes, dense infiltration by activated macrophages at the active lesion edge	N/A	complete	macrophages contained early myelin degradation products (MOG or PLP positive) at the active lesion edge	N/A	activated macrophages or microglia	moderate CD8 T cells	N/A	No	Yes	N/A	N/A	accumulation of IgG in early active lesions	C9neo activation at areas of active demyelination	partial axonal preservation	Yes reactive gliosis	No loss	loss of MOG immunoreactivity at the active site of the lesion; MOG-positive granules in the cytoplasm of macrophages (early active lesion)	CNPase-positive premyelinating oligodendrocytes	No	Yes type- II	No
Ataka et al.	MOG-antibody-associated disease presenting with tumefactive demyelinating lesion	2020	1	infiltration of eosinophils and macrophages with MOG+ protein in the cytoplasm	perivascular lymphocyte cuffing with eosinophil infiltration	perivenous severe demyelination	abundant with MOG myelin debris	N/A	N/A	N/A	CD20 positive	moderate number of eosinophil in the lesion	Yes	N/A	N/A	N/A	mild C9neo deposition	relative well preserved	N/A	N/A	loss of MOG protein and macrophages containing MOG protein in their cytoplasm	N/A	N/A	Pattern II demyelination	N/A
König et al.	MOG + abs tdl	2008	1 patient 2 biopsies	many macrophages with myelin debris and T lymphocytes	N/A	Yes	Yes with myelin debris in the cytoplasm	N/A		scattered majority CD3		No	N/A	N/A	N/A	N/A	c9neo complement within the cytoplasm of macrophages and in the demyelination lesion	Yes with axonal shperoids / 2nd biopsy 26 mo after the 1st loss of axonal structures compared to the Normal white matter	N/A	N/A	MOG+ abs in the blood	No	N/A	II	N/A
Wang et al.	MOG (+) AQP4(-) NMOSD like phenotype with cerebral tumefactive demyelinating lesions	2016	1	macrophage rich area	perivascular cuffs of T lymphocytes and fewer B lymphocytes	Yes	rich area with macrophages	N/A	mild activation	perivascular	fewer perivascular	N/A	Yes prominent within and surrounding the lesion, relative preservation of astrocytes	N/A	N/A	N/A	N/A	relative preservation, occasional axonal sheroids	Yes	N/A	N/A	N/A	N/A	N/A	N/A
Takai et al.	MOG-assoiated disease with tumefactive brain lesions	2020	11	mainly CD4+ T cell-dominant inflammatory cell infiltration and few B cells	MOG-laden macrophages and T cells, less B cells	perivenous demyelination only 2 cases confluent demyelinated plaques 60/167 lesions with preferential loss of MOG	perivenous infiltrations of mononuclear cells/macrophages with myelin debris	Yes	cortical microglia activation and aggregation in some areas of gray matter	CD3 : 22.9, CD4 :12.8, CD8 :8.5 *	CD20 : 4.7 *	less polymorpho- nuclear	in and around the demyelinated lesion	marked enlarged astrocytes	No	IgG deposition in MOG-dominant demyelinating lesions, small amounts of IgG in corticomedullary junctions	C9neo complement components rarely seen (either in macrophagaes or in perivenous areas)	relative preservation /some axonal swelling	Yes in subpial/cortico medullary demyelinated areas	N/A	MOG-dominant myelin loss rather than other types of myelin protein losses (mostly in the early phase of lesions)	MOG antibody-associated demyelination with relatively preserved oligodendrocytes	N/A	N/A	N/A
Di Pauli et al.	MOG and AQ4 antibody– associated encephalomyelitis (multiple cerebral supratentorial lesions, one large)	2015	1	inflammatory infiltrates composed of CD68-positive macrophages, and CD8-positive T cells	perivascular CD79a-positive B cells	confluent demyelinating lesions (loss of MBP)	N/A	Yes	N/A	Yes CD8-positive T cells	No	N/A	N/A	loss of astrocytes, some showed clasmatodendrosis (rounded astrocytes)	N/A	N/A	perivascular complement deposition (C9neo)	preserved axons	preserved	loss	MOG was almost negative	large preoligodendrocytes that strongly labeled for CNPase	No	Yes II	No
Katsuse et al.	Tumefactive white matter lesion in anti-MOG antibody associated demyelinating disease	2018	1	N/A	N/A	demyelination predominantly affecting the perivascular white matter	N/A	N/A	Ν/Α	N/A	N/A	Ν/Α	N/A	N/A	Ν/Α	N/A	N/A	N/A	N/A	Ν/Α	N/A	N/A	Ν/Α	N/A	N/A
Romana Höftberger et al	MOG-antibody associated disease presenting with extensive lesions	2020	1 autopsy (not included 22 biopsies and 1 more autopsy/no information about the extent of the lesions)	mild infiltrates of CD4 and CD8+ T-cells	moderate infiltrates of CD4+ and CD8+ T-cells and few CD20+and CD79+ B-cells	partly confluent with massive perivenous accentuation	macrophages with LFB- and MOG+ myelin degradation products within the cytoplasm rim of activated macrophages and microglia in some confluent lesions	Yes	activated macrophages and microglia in some confluent lesions microglia activation in the periplaque white matter	CD3+ CD4+ and CD8+ T cells	only few CD20+ and CD79a+ B cells	Yes	reactive protoplasmic astrocytes	No	Yes	N/A	profound C9neo deposition within the lesions	relative axonal preservation and numerous axonal spheroids particularly at the edge of the lesions	astrogliosis	no loss	macrophages with MOG+ myelin degratation products	high number of TPPP/p25-positive/MOG-negative oligodendrocytes within the lesions Oligodendrocyte apoptosis	Ν/Α	Yes II	Ν/Α
Abbreviations
ADEM	Acute disseminated encephalomyelitis
*	The degree of infiltrating immune cells = mean cell counts of each cell population/1000 lm2 (SD).
CNPase	2′,3′-cyclic nucleotide 3′-phosphodiesterase
C9neo	complement attack complex

## Sheet: Suppl. Table -4 DRUG-RELATED
Study name	Final Diagnosis	Year	Number of cases	Parenchymal inflammatory infiltrates	Peri-vascular inflammation	Demyelination	Foamy macrophages	CD68	T cells	B cells	Reactive astrocytes	Dystrophic astrocytes	Sphingosine-1-phosphate receptors on reactive astrocytes	Creutzfeldt-Peters cells	CD138 plasma cells	IgG deposition	Complement deposition	Axonal preservation	GFAP	Aqp-4 IHC	MOG staining	Pattern II
Hellmann et al.	Tumefactive MS under fingolimod therapy - rebound effect after fingolimod ceccation	2014	1	mild parenchymal lipid-laden foamy macrophages	perivascular lymphocytic cuffing of CD3 cells	Yes	Yes lipid laden foamy	increased	CD3+	N/A	GFAP negative	N/A	N/A	N/A	N/A	N/A	N/A	relative	negative	N/A	N/A	N/A
Okada et al.	Fingolimod-associated TDLs	2018	1	macrophages and CD4 mainly located parenchymally	CD8 T cells, fewer CD20 and scattered CD4 T cells	Yes	Yes lipid laden foamy	Yes	CD4 scattered / CD8 increased	fewer	Yes	N/A	N/A	Yes	N/A	N/A	N/A	relative	relative within the lesson	N/A	N/A	N/A
Kim et al.	Tumefactive inflammatory demyelinating lesions under Tacrolimus	2011	1	diffuse infiltration by mononuclear cells with vacuolated cytoplasm	macrophages, CD3 T cells and few CD79a + B cells	Yes	macrophages	Yes	CD3	few CD79a	N/A	N/A	N/A	N/A	N/A	N/A	N/A	relative	N/A	N/A	N/A	N/A
Debs et al.	Extensive tumefactive MS lesions under Natalizumab	2015	1	diffuse macrophages	macrophages and lympohocytes around vessels	Yes	macrophages infiltration with myelin degratation prodcts in some of them	Yes	CD3 most CD8+ surround capillaries	no CD20	N/A	several protoplasmic astrocytes	N/A	N/A	N/A	N/A	scarse C9neo complement deposition	preserved	N/A	no loss	N/A	Yes
Anders Svenningsson, et al	Fatal TDLs under natalizumab	2013	1	activated macrophages	N/A	Yes	N/A	N/A	N/A	N/A	N/A	N/A	N/A	N/A	N/A	IgG infiltration / IgM staining restricted to the blood vessel walls	perivascular and parenchymal copmplement deposition	N/A	N/A	N/A	N/A	Yes
Giordana et al.	Fatal rebound after fingolimod discontinuation	2018	1	diffuse presence of CD68-positive foamy macrophages	limited number of CD3 T and CD20 B cells	Yes confluent	Yes	Yes	limited	limited	in active lesion and NAWM	N/A	Yes in active lesion and in NAWM	Yes in active lesion, periplaque white matter and adjacent grey matter	N/A	IgG within the core of demyelination and on astrocytes at the lesion border	N/A	relative	Yes	N/A	N/A	N/A
Breville et al.	Fulminant multifocal MS relapse on fingolimod	2019	1	dense infiltrates of macrophages within lesions	CD3 T cells, most CD8	Yes	Yes	Yes	Yes CD3 mainly CD8	few CD20	N/A	N/A	N/A	N/A	N/A	N/A	N/A	relative (spheroids)	N/A	N/A	MOG loss in demyelinating lesion	N/A
Beume et al.	Multiple tumefactive lesions after withdrawal and restart of natalizumab	2015	1	N/A	N/A	Yes	N/A	N/A	N/A	B-cell dominated inflammation	N/A	N/A	N/A	N/A	N/A	N/A	N/A	N/A	N/A	N/A	N/A	N/A
Cereda et al.	Multifocal tumefactive lesions under etanercept	2012	1	diffuse infiltrations by mononuclear cells	many T lymphocyte infiltration and macrophages	N/A	macrophages	Yes	CD3 T cells	N/A	N/A	N/A	N/A	N/A	N/A	N/A	N/A	N/A	N/A	N/A	N/A	N/A
Ashtari et al.	Multiple large conlfuent lesions after fingolimod ceccation	2019	1	N/A	infiltration of inflammatory cells	N/A	N/A	N/A	N/A	N/A	Yes	N/A	N/A	N/A	N/A	N/A	N/A	Yes	N/A	N/A	N/A	N/A
Ferreira et al.	Tumefactive demyelination in an ocrelizumab-treated patient with RRMS	2019	1	dense macrophages infiltations myelin debris within the cytoplasma	lymphocytes	Yes	macrophages with myelin debris within the cytoplasm	N/A	N/A	N/A	marked numbers	N/A	N/A	N/A	N/A	N/A	N/A	preservation	N/A	N/A	N/A	N/A
Breitkopf et al.	Tumefactive MS under fingolimod	2020	1	domination of CD8 T lymphocytes and CD138 plasma cells	N/A	Yes	N/A	N/A	CD8	N/A	N/A	N/A	N/A	N/A	Yes	immunoglobulins within macrophages	C9neo within the macrophages	Yes	N/A	N/A	N/A	Yes
	Abbreviations
	TDLs	tumefactive demyelinating lesiosn
	NAWM	normal-appearing white matter
	MS	Multiple Sclerosis
	C9neo	complement attack complex
	MOG	Myelin-oligodendrocyte glycoprotein
	C9neo	complement attack complex
